# Supplementary material for: Prognostic Utility of a New Risk Stratification Protocol for Secondary Prevention in Patients Attending Cardiac Rehabilitation
Source: J Clin Med. 2022 Mar 30;11(7):1910. doi: 10.3390/jcm11071910 (PMC8999920; doi:10.3390/jcm11071910)
Supplement: Supplementary file 1 [file jcm-11-01910-s001.zip]

Archive with 1 entries (1 files):
- jcm-1606629-supplementary.pdf
